# Supplementary material for: Copper- and Silver-Containing Heterometallic Iodobismuthates: Features of Thermochromic Behavior
Source: Int J Mol Sci. 2023 Apr 13;24(8):7234. doi: 10.3390/ijms24087234 (PMC10138349; doi:10.3390/ijms24087234)
Supplement: Supplementary file 1 [file ijms-24-07234-s001.zip]

Archive with 1 entries (1 files):
- ijms-2275622-supplementary.pdf
